# Supplementary material for: Flow-compensated diffusion encoding in MRI for improved liver metastasis detection
Source: PLoS One. 2022 May 26;17(5):e0268843. doi: 10.1371/journal.pone.0268843 (PMC9135229; doi:10.1371/journal.pone.0268843)
Supplement: S1 Table — (XLSX) [file pone.0268843.s002.xlsx]

## Sheet: Qualitative Liver
	Bipolar						FloCo
	black blood		Sev. card. art.		ov. im. quality		black blood		Sev. card. art.		ov. im. quality
Name	b50	b800	b800, right	b800, left	b50	b800	b50	b800	b800, right	b800, left	b50	b800
1	5	5	4	4	4	5	4	5	5	5	4	5
	5	5	4	3	3	5	4	5	5	5	4	5
2	5	5	5	3	4	5	5	5	5	4	4	5
	5	5	5	3	4	4	5	5	5	4	4	5
3	5	5	4	2	4	4	4	4	5	4	4	4
	5	5	4	2	4	3	4	4	5	4	4	4
4	5	5	4	3	3	4	5	5	5	4	4	5
	5	5	5	3	4	4	5	5	5	4	4	5
5	5	5	4	3	3	4	4	5	5	4	3	4
	5	5	4	3	3	4	4	5	5	4	3	4
6	5	5	4	3	3	4	5	5	5	4	5	5
	5	5	4	3	4	4	5	5	5	4	5	5
7	4	5	4	2	3	3	3	5	5	3	3	4
	4	5	4	2	3	3	3	5	5	3	4	4
8	5	5	4	4	4	4	4	5	5	5	4	5
	5	5	4	3	4	4	4	5	5	5	4	5
9	4	5	4	3	4	4	4	4	4	4	4	4
	4	5	4	3	4	3	3	4	4	4	4	4
10	5	5	4	3	5	5	5	5	5	4	5	5
	5	5	4	3	5	5	5	5	5	4	5	5
11	5	5	4	3	5	4	4	5	5	4	4	4
	5	5	4	3	5	4	4	5	5	4	4	5
12	5	5	5	5	4	5	5	5	5	5	4	5
	5	5	5	5	4	5	5	5	5	5	5	5
13	4	5	3	2	3	3	2	5	4	3	4	4
	4	5	3	2	3	3	2	4	4	3	4	4
14	5	5	4	4	4	4	3	5	5	5	4	4
	5	5	5	4	4	4	4	5	5	5	4	4
15	5	5	4	3	4	3	4	5	5	4	4	4
	5	5	4	3	4	4	4	5	5	4	3	4
16	5	5	4	4	5	4	4	5	5	5	4	4
	5	5	4	4	4	4	4	5	5	4	4	4
17	5	5	NaN	4	5	5	5	5	NaN	5	5	5
	5	5	NaN	4	5	5	5	5	NaN	5	5	5
18	5	5	5	5	3	3	5	5	5	5	3	3
	5	5	5	5	4	4	5	5	5	5	4	4
19	4	5	4	3	4	3	3	5	5	4	4	4
	4	5	4	3	4	3	3	5	5	4	4	4
20	5	5	5	3	3	4	4	5	5	4	4	4
	5	5	5	3	3	3	4	5	5	4	4	4
21	5	5	4	3	4	4	4	5	5	4	4	5
	5	5	4	3	4	4	4	5	5	4	5	4
22	5	5	5	3	4	4	5	5	5	4	4	4
	5	5	5	4	4	4	4	5	5	4	4	5
23	3	5	4	3	4	3	2	5	5	4	4	4
	4	5	4	3	3	3	3	5	5	4	4	4
24	5	5	4	3	4	4	5	5	5	5	4	5
	5	5	4	4	4	4	5	5	5	5	5	5
25	5	5	NaN	4	5	5	3	5	NaN	5	5	5
	5	5	NaN	4	5	5	4	5	NaN	5	5	5
26	5	5	4	3	4	4	4	5	5	4	5	4
	5	5	4	3	4	3	4	5	5	4	5	4
27	5	5	4	2	4	4	2	5	5	3	5	5
	5	5	4	2	4	4	3	5	5	4	4	5
28	5	5	4	3	4	4	5	5	5	4	5	5
	5	5	4	3	4	4	5	5	5	4	5	5
29	5	5	4	3	4	3	3	5	5	4	4	4
	5	5	4	3	4	3	3	5	5	4	4	4
30	5	5	4	NaN	3	4	4	5	5	NaN	4	4
	5	5	4	NaN	3	4	4	5	5	NaN	4	4
31	4	5	4	3	5	5	4	5	5	4	5	5
	4	5	4	3	5	4	4	5	5	5	5	5
32	4	5	4	3	4	3	4	5	5	4	4	4
	4	5	4	3	4	3	4	5	5	4	4	4
33	4	5	NaN	3	3	4	4	5	NaN	4	5	5
	4	5	NaN	3	3	3	4	5	NaN	4	5	5
34	5	5	5	3	4	4	4	5	5	4	4	4
	5	5	5	4	4	4	4	5	5	4	4	4
35	5	5	4	2	3	3	5	5	5	3	4	4
	4	5	5	3	4	4	5	5	5	4	4	4
36	5	5	4	3	3	3	4	5	5	4	4	3
	5	5	4	4	4	4	4	5	5	5	5	4
37	5	5	4	3	3	3	4	5	5	4	5	5
	5	5	4	3	3	4	4	5	5	4	4	5
38	3	5	5	4	2	3	3	5	5	5	2	3
	4	5	5	4	3	3	4	5	5	5	3	3
39	4	5	4	3	4	3	4	5	5	5	4	5
	4	5	4	3	4	3	4	5	5	5	5	4
40	4	5	5	3	5	3	5	5	5	4	5	5
	4	5	5	3	5	3	5	5	5	4	5	4

## Sheet: Qualitative Lesions
	bipolar vs. FloCo
	Lesion conspicuity				Delta_Lesions
	b800, right		b800, left		b800, right		b800, left
Name	< 1 cm	> 1 cm	< 1 cm	> 1 cm	< 1 cm	> 1 cm	< 1 cm	> 1 cm
1	0	0	0	0	0	0	0	0
	0	0	0	0	0	0	0	0
2	1	0	0	0	1	0	0	0
	1	0	0	0	2	0	0	0
3	0	0	2	0	0	0	0	0
	0	0	2	0	0	0	0	0
4	0	0	2	0	0	0	0	0
	0	0	2	0	0	0	0	0
5	0	NaN	0	NaN	0	NaN	0	NaN
	0	NaN	0	NaN	0	NaN	0	NaN
6	0	0	0	0	0	0	0	0
	0	0	0	0	0	0	0	0
7	0	NaN	2	NaN	0	NaN	2	NaN
	0	NaN	2	NaN	0	NaN	2	NaN
8	0	0	0	0	1	0	0	0
	0	0	0	0	1	0	0	0
9	0	NaN	0	NaN	0	NaN	0	NaN
	0	NaN	0	NaN	0	NaN	0	NaN
10	0	0	0	0	0	0	0	0
	0	0	0	0	0	0	0	0
11	0	0	0	0	0	0	0	0
	0	0	0	0	0	0	0	0
12	0	0	0	0	0	0	0	0
	0	0	0	0	0	0	0	0
13	0	0	0	0	0	0	0	0
	0	0	0	0	0	0	0	0
14	1	0	1	0	0	0	0	0
	1	0	1	0	0	0	0	0
15	0	0	0	0	0	0	0	0
	0	0	0	0	0	0	0	0
16	-1	0	0	0	0	0	0	0
	-1	0	0	0	0	0	0	0
17	NaN	NaN	2	0	NaN	NaN	0	0
	NaN	NaN	1	0	NaN	NaN	0	0
18	0	0	0	0	0	0	0	0
	0	0	0	0	0	0	0	0
19	0	1	0	0	0	0	0	0
	0	1	0	0	0	0	0	0
20	-1	0	-1	0	0	0	0	0
	-1	0	-1	0	0	0	0	0
21	NaN	0	NaN	0	NaN	0	NaN	0
	NaN	0	NaN	0	NaN	0	NaN	0
22	2	0	0	0	0	0	1	0
	1	0	0	0	1	0	1	0
23	0	NaN	0	NaN	0	NaN	1	NaN
	0	NaN	0	NaN	0	NaN	1	NaN
24	3	0	0	0	0	0	0	0
	3	0	0	0	0	0	0	0
25	NaN	NaN	0	0	NaN	NaN	0	0
	NaN	NaN	0	0	NaN	NaN	0	0
26	NaN	0	NaN	NaN	NaN	0	NaN	NaN
	NaN	0	NaN	NaN	NaN	0	NaN	NaN
27	0	0	1	0	1	0	1	0
	0	0	0	0	1	0	2	0
28	0	0	-2	0	0	0	0	0
	0	0	-2	0	0	0	0	0
29	0	0	0	0	0	0	0	0
	0	0	-1	0	0	0	0	0
30	0	0	NaN	NaN	0	0	NaN	NaN
	0	0	NaN	NaN	0	0	NaN	NaN
31	0	0	NaN	0	0	0	NaN	0
	0	0	NaN	0	0	0	NaN	0
32	0	0	0	0	1	0	0	0
	0	0	0	0	1	0	0	0
33	NaN	NaN	NaN	0	NaN	NaN	NaN	1
	NaN	NaN	NaN	0	NaN	NaN	NaN	1
34	0	0	0	0	0	0	0	0
	0	0	0	0	0	0	0	0
35	0	NaN	3	NaN	1	NaN	1	NaN
	0	NaN	3	NaN	1	NaN	1	NaN
36	NaN	0	NaN	2	NaN	0	NaN	0
	NaN	0	NaN	2	NaN	0	NaN	0
37	0	NaN	1	NaN	0	NaN	0	NaN
	0	NaN	1	NaN	0	NaN	0	NaN
38	0	0	NaN	NaN	0	0	NaN	NaN
	0	0	NaN	NaN	0	0	NaN	NaN
39	0	0	NaN	0	0	0	NaN	0
	0	0	NaN	0	0	0	NaN	0
40	0	0	0	NaN	0	0	0	NaN
	0	0	0	NaN	0	0	0	NaN

## Sheet: ADC
	signal with monopolar						signal with FloCo							monopolar					FloCo					mixed
	b50	b800	b50	b800	b800	b800	b50	b800	b50	b800	b800	b800		lesion left		lesion right			lesion left		lesion right			lesion left	lesion right
	lesion left	lesion left	lesion right	lesion right	liver	liver SD	lesion left	lesion left	lesion right	lesion right	liver	liver SD		ADC	SNR(b800)	ADC	SNR(b800)		ADC	SNR(b800)	ADC	SNR(b800)		ADC	ADC
1	148.516	68.9499	148.028	92.8148	26.4086	3.71609	168.546	89.3084	159.996	85.7304	27.1829	4.03456		0.00102308	18.5544	0.000622397	24.9765		0.000846819	22.1358	0.000831921	21.249		0.000678128	0.000728262
2	112.244	29.4535	125.858	50.5869	26.4086	2.13984	125.035	43.6744	151.279	64.3036	30.5131	2.45103		0.00178382	13.7643	0.00121528	23.6405		0.00140244	17.8188	0.00114068	26.2353		0.00125855	0.000895385
3	169.975	74.3607	112.131	45.9902	25.0428	2.2489	203.425	74.99	145.628	59.3757	32.6318	2.46203		0.0011023	33.0653	0.00118832	20.4501		0.00133059	30.4586	0.00119623	24.1166		0.00109106	0.000847711
4	91.0991	46.818	65.9189	35.8559	42.5463	5.0278	97.0802	47.5323	80.9485	36.8162	19.7031	2.35652		0.000887574	9.31183	0.000811891	7.13153		0.00095217	20.1706	0.0010505	15.6231		0.000867384	0.000776651
5			130.828	48.5	39.6271	2.9847			145.689	60.2222	42.3444	3.10048				0.00132309	16.2495				0.00117791	19.4235			0.00103445
6	106.187	38.0275	103.723	49.7299	20.3658	2.62261	136.742	47.5225	151.987	57.2766	22.38	2.01844		0.00136919	14.4999	0.000980151	18.962		0.00140919	23.5442	0.00130121	28.3767		0.001072	0.000791771
7			63.3333	25.3333	26.3183	2.22667			83.25	33.4167	29.3658	1.99624				0.00122172	11.3772				0.00121706	16.7398			0.000852476
8	118.464	13.6765	110.365	43.8455	23.8527	2.80857	219.157	44.8467	180.181	57.0685	32.1853	2.44733		0.00287858	4.86955	0.00123083	15.6113		0.00211538	18.3247	0.00153294	23.3187		0.00129515	0.000879393
9	101.429	23.7143	109.026	24.3077	19.3349	1.9174	84.4872	24.0513	108.149	28.4255	23.6081	2.79902		0.0019377	12.3679	0.00200105	12.6774		0.00167522	8.59275	0.00178163	10.1555		0.00191889	0.00179239
10	87.0015	38.3322	136.027	49.2581	34.2589	2.51304	117.076	47.8951	154.345	52.4741	35.6081	1.464		0.00109285	15.2533	0.00135437	19.601		0.00119174	32.7151	0.0014385	35.8429		0.000795883	0.00127005
11	101.4	37.6476	92.2824	37.3341	23.4727	1.64911	98.5882	38.5083	100.045	39.8463	23.8076	1.39512		0.00132108	22.829	0.00120659	22.6389		0.00125344	27.6022	0.00122746	28.5613		0.00129094	0.00111976
12	176.222	78.8411	179.418	82.4485	40.2404	7.71113	197.293	85.973	188.723	81.7986	42.7837	7.86034		0.00107241	10.2243	0.00103672	10.6921		0.00110754	10.9376	0.00111469	10.4065		0.000956947	0.00104728
13	108.095	43.254	88.5556	27.7778	24.2969	2.28071	134.673	48.2545	85.8889	30.4444	31.7743	2.70987		0.00122123	18.9651	0.00154586	12.1795		0.00136848	17.807	0.00138287	11.2347		0.00107536	0.00142364
14	58.5441	16.4265	39.9342	34.1444	11.0998	1.35749	57.8696	20.8261	52.7125	30.85	10.7696	1.35997		0.00169452	12.1006	0.000208845	25.1526		0.00136265	15.3136	0.000714288	22.6843		0.0013781	0.000344129
15	142.217	77.6918	154.687	86.0336	28.9525	3.28281	160.197	71.9967	167.002	82.973	34.1378	3.50229		0.000806143	23.6662	0.000782222	26.2073		0.00106638	20.557	0.00093265	23.6911		0.000907649	0.000830518
16	145.553	53.7862	175.437	85.1673	29.2184	5.31917	162.83	70.2	194.739	95.5927	33.1092	8.65022		0.00132736	10.1118	0.000963547	16.0114		0.00112181	8.1154	0.000948753	11.0509		0.000972252	0.000809574
17			153.318	79.6286	32.7506	1.64614			163.137	77.729	30.9026	1.64483				0.000873526	48.373				0.00098848	47.2564			0.000905719
18	62.6486	19.707	76.9507	34.6662	7.4323	1.06924	45.1032	19.8986	99.2078	43.1459	7.11164	1.14273		0.00154209	18.4308	0.0010632	32.4212		0.00109108	17.4132	0.00111017	37.7569		0.00152919	0.000771436
19	119.307	33.514	148.173	40.1557	30.9834	1.93535	119.236	40.3968	145.29	46.1269	32.6081	1.98948		0.00169298	17.3168	0.00174082	20.7486		0.00144314	20.3052	0.00152978	23.1854		0.00144393	0.00155598
20	84.8244	38.0323	125.307	43.3826	26.9216	1.93751	94.8583	30.6567	143.496	46.0247	24.2827	1.73093		0.00106953	19.6294	0.00141427	22.3909		0.00150604	17.7111	0.00151617	26.5896		0.00135698	0.00133545
21	179.913	51.3612	141.813	49.8317	37.7642	4.81543	199.316	59.4217	156.5	53.2602	33.0641	3.20602		0.00167145	10.666	0.00139448	10.3484		0.00161364	18.5344	0.00143716	16.6126		0.00147708	0.00130576
22	89.2981	27.5173	106.535	40.2947	22.8789	2.95927	106.749	39.7997	106.934	49.499	21.3159	2.32766		0.00156955	9.29868	0.00129633	13.6164		0.00131549	17.0986	0.00102702	21.2655		0.00107749	0.00102202
23	102.527	51.6364	78.4444	40.8163	22.6081	2.03434	121.036	49.1557	76.8	35.6923	24.7648	1.58655		0.000914534	25.3823	0.000871078	20.0636		0.00120146	30.9827	0.00102169	22.4968		0.000980177	0.00104994
24	193.433	81.7566	114.218	68.9901	30.361	4.01041	220.659	95.2715	129.874	60.6208	29.0546	3.12592		0.00114825	20.3861	0.000672198	17.2027		0.00111985	30.4779	0.0010159	19.393		0.000944266	0.000844632
25	60.3026	21.2878	114.972	47.2223	27.8551	3.62761	60.5783	24.4536	124.763	53.3842	32.4347	3.93337		0.00138832	5.86828	0.00118643	13.0175		0.00120954	6.21697	0.00113187	13.5721		0.00120346	0.0010229
26
27	122.069	44.7917	194.861	61.7857	31.2233	4.21484	143.113	52.9765	203.137	73.5157	41.6128	3.04358		0.00133676	10.6271	0.00153149	14.6591		0.00132504	17.406	0.00135518	24.1543		0.00111299	0.00129972
28	150.513	68.6694	126.57	73.6779	29.2993	2.99576	137.779	56.7053	181.063	67.3152	30.677	2.20239		0.00104633	22.9222	0.000721458	24.5941		0.00118371	25.7472	0.00131928	30.5647		0.00130157	0.000841879
29	204.128	23.3513	208.255	30.6364	29.9287	2.98447	249.2	28.7738	219.729	34.0825	26.924	2.34828		0.00289079	7.82428	0.00255543	10.2653		0.00287839	12.2532	0.00248481	14.5138		0.00261237	0.0024133
30			129.988	58.4867	30.8504	3.71924			131.684	64.3699	39.9644	3.25499				0.00106486	15.7255				0.000954341	19.7758			0.000937063
31	155.114	58.7727	124.873	69.6426	35.772	3.35122	178.703	74.4615	144.879	73.6006	38.3919	3.30491		0.00129398	17.5377	0.00077856	20.7813		0.00116726	22.5306	0.000902996	22.2701		0.000978505	0.000704858
32	132.643	30.4771	135.37	53.223	21.9311	2.4875	146.235	49.8162	138.568	61.1722	28.5677	2.31351		0.00196092	12.2521	0.0012447	21.3962		0.00143584	21.5328	0.00109023	26.4413		0.00130576	0.0010591
33	246.147	17.4281			35.6247	4.90109	347.419	29.9057			39.2542	4.28049		0.00353046	3.55597				0.00326998	6.98651				0.00281051
34	228.847	84.624	221.675	103.882	32.8242	3.17614	244.962	91.3393	236.818	102.05	36.6128	3.51984		0.00132645	26.6436	0.00101061	32.707		0.00131536	25.9498	0.00112243	28.9929		0.00122463	0.00103433
35	66.8795	11.9639	81.6429	28.7826	26.6057	1.90795	118.31	26.05	80.8462	41.125	33.8789	1.62582		0.00229467	6.27055	0.00139011	15.0857		0.00201772	16.0227	0.000901242	25.295		0.00125717	0.000914317
36	60.4627	17.444	101.35	39.1526	13.0974	1.37072	142.509	30.0835	97.4842	46.4211	15.1496	1.37812		0.00165737	12.7261	0.00126815	28.5635		0.00207391	21.8293	0.00098925	33.6843		0.000930733	0.0010411
37					21.0903	1.41637					25.2328	2.16053
38			34	15.5714	11.2827	1.44689			51.6071	21.7619	14.7791	2.23365				0.00104123	10.762				0.00115133	9.74274			0.000594933
39	107.898	32.7146	110.124	48.6184	17.8124	2.36572	133.52	46.5265	122.504	50.3751	22.6793	1.77319		0.00159116	13.8286	0.00109014	20.5512		0.00140564	26.2389	0.00118486	28.4093		0.00112155	0.00104282
40	100.648	49.0155	141.653	64.4915	21.6746	2.21334	118.277	54.065	146.925	68.7569	23.7292	1.45489		0.000959326	22.1456	0.00104913	29.1377		0.00104378	37.161	0.00101246	47.2592		0.000828593	0.000963738
